# Supplementary material for: Feasibility Testing of the Health4LIFE Weight Loss Intervention for Primary School Educators Living with Overweight/Obesity Employed at Public Schools in Low-Income Settings in Cape Town and South Africa: A Mixed Methods Study
Source: Nutrients. 2024 Sep 11;16(18):3062. doi: 10.3390/nu16183062 (PMC11435216; doi:10.3390/nu16183062)
Supplement: Supplementary file 1 [file nutrients-16-03062-s001.zip]

Archive with 5 entries (5 files):
- Supplementary Table S1.pdf
- Supplementary Table S2.pdf
- Supplementary Table S3.pdf
- Supplementary Table S4a anf S4b.pdf
- Supplementary Table S5a and S5b.pdf
